# Supplementary material for: Design and evaluation of an incoherent feed-forward loop for an arsenic biosensor based on standard iGEM parts
Source: Synth Biol (Oxf). 2017 Dec 8;2(1):ysx006. doi: 10.1093/synbio/ysx006 (PMC7445792; doi:10.1093/synbio/ysx006)
Supplement: Supplementary Data [file ysx006_supp.zip]

Archive with 1 entries (1 files):
- ffi.c
